# Supplementary material for: Concentrating Cocoa Polyphenols—Clarification of an Aqueous Cocoa Extract by Protein Precipitation and Filtration
Source: Membranes (Basel). 2024 Nov 17;14(11):242. doi: 10.3390/membranes14110242 (PMC11596179; doi:10.3390/membranes14110242)
Supplement: Supplementary file 1 [file membranes-14-00242-s001.zip]

Archive with 1 entries (1 files):
- membranes-3267828-supplementary.pdf
